# Supplementary material for: Identification of WRKY gene family and characterization of cold stress-responsive WRKY genes in eggplant
Source: PeerJ. 2020 Mar 17;8:e8777. doi: 10.7717/peerj.8777 (PMC7083166; doi:10.7717/peerj.8777)
Supplement: Data S5 — The sheet “S0 vs S12” and “T0 vs T12” indicated the differentially expressed WRKY genes in sensitive and tolerant cultivars after cold stress for 12 h from the RNA-seq raw data, respectively. [file peerj-08-8777-s005.xlsx]

## Sheet: S0 vs S12
#ID	gene_name	S0-1_Count	S0-2_Count	S0-3_Count	S12-1_Count	S12-2_Count	S12-3_Count	S0-1_FPKM	S0-2_FPKM	S0-3_FPKM	S12-1_FPKM	S12-2_FPKM	S12-3_FPKM	pValue	FDR	log2FC	regulated
Sme2.5_00009.1_g00017.1	SmWRKY1	19	33	41	9	4	11	0.842715	1.49491	1.88169	0.409803	0.192411	0.543573	0.00131417	0.00498607	-1.72463	down
Sme2.5_00013.1_g00024.1	SmWRKY2	104	83	126	225	203	310	2.30272	1.83591	2.96146	5.4414	4.72627	7.15696	5.73465e-07	4.04013e-06	1.18001	up
Sme2.5_00013.1_g00025.1	SmWRKY3	56	70	129	236	571	571	1.4118	1.66413	2.96548	5.3757	12.1827	12.9012	1.85987e-13	2.43762e-12	2.30994	up
Sme2.5_00161.1_g00022.1	SmWRKY8	556	543	616	316	249	254	9.99558	9.8083	9.90274	6.32782	5.00988	5.00559	5.88473e-13	7.38159e-12	-1.08973	down
Sme2.5_00264.1_g00017.1	SmWRKY12	9	18	9	64	48	97	0.482261	0.829915	0.682278	3.61947	2.6204	5.52445	2.04104e-07	1.52451e-06	2.29512	up
Sme2.5_00574.1_g00007.1	SmWRKY18	11	22	13	651	574	604	0.96644	1.32523	0.958126	42.2547	35.9733	38.2861	4.74583e-90	5.14738e-88	5.13931	up
Sme2.5_01071.1_g00003.1	SmWRKY21	14	14	21	86	138	128	0.51367	0.437936	0.806891	3.31683	4.66672	4.56035	1.19654e-14	1.73662e-13	2.6719	up
Sme2.5_01183.1_g00010.1	SmWRKY24	215	206	212	1485	1792	2288	9.93906	9.17567	9.23939	57.8497	76.1155	95.1629	2.30045e-83	2.25233e-81	3.06715	up
Sme2.5_01372.1_g00013.1	SmWRKY25	2041	1819	2051	10571	11078	10590	39.3063	35.4797	39.4563	202.89	202.773	202.611	8.81623e-193	2.80155e-190	2.40398	up
Sme2.5_01585.1_g00006.1	SmWRKY26	467	535	739	12072	15020	15313	25.5654	29.4316	37.2976	650.564	840.095	830.675	4.83057e-248	2.30253e-245	4.54292	up
Sme2.5_01689.1_g00004.1	SmWRKY28	25	33	18	130	113	212	0.979022	1.23746	0.817349	4.83026	4.87572	7.66619	2.2274e-12	2.68251e-11	2.41924	up
Sme2.5_02381.1_g00007.1	SmWRKY30	38	59	62	653	730	769	2.25475	2.00933	2.50564	25.7863	26.8147	29.0485	7.94551e-87	8.31891e-85	3.67404	up
Sme2.5_02587.1_g00015.1	SmWRKY32	164	162	217	2646	3674	4193	3.92825	3.54048	4.80121	62.8304	87.7653	98.8014	1.99874e-146	4.02258e-144	4.19627	up
Sme2.5_03980.1_g00003.1	SmWRKY40	23	17	25	98	72	107	1.75756	0.960304	1.5077	6.34676	4.14496	6.16796	1.35372e-08	1.15988e-07	1.96096	up
Sme2.5_04190.1_g00001.1	SmWRKY44	46	43	114	1463	1637	2048	1.62554	1.65059	4.44593	55.8329	63.7929	79.0422	6.52015e-27	1.67994e-25	4.33541	up
Sme2.5_05222.1_g00004.1	SmWRKY48	84	113	124	420	418	460	1.37974	2.18718	2.8619	6.29416	7.12179	8.60813	9.4516e-28	2.50288e-26	1.95827	up
Sme2.5_06310.1_g00004.1	SmWRKY49	38	62	71	11276	12085	11430	0.955115	1.32905	1.80615	272.09	282	283.444	0	0	7.57563	up
Sme2.5_07339.1_g00001.1	SmWRKY51	383	488	469	4711	5451	5441	15.3257	20.3721	19.0276	170.745	187.3	195.151	1.0319e-230	4.45018e-228	3.48914	up
Sme2.5_11773.1_g00001.1	SmWRKY53	68	190	213	355	441	405	3.62261	9.91677	9.41993	15.3074	18.2728	17.0887	8.34093e-06	4.9324e-05	1.28126	up
Sme2.5_17732.1_g00001.1	SmWRKY57	6	9	31	87	94	122	0.208218	0.542405	1.28677	3.6801	3.76478	5.0998	1.61307e-08	1.36658e-07	2.48646	up

## Sheet: T0 vs T12
#ID	gene_name	T0-1_Count	T0-2_Count	T0-3_Count	T12-1_Count	T12-2_Count	T12-3_Count	T0-1_FPKM	T0-2_FPKM	T0-3_FPKM	T12-1_FPKM	T12-2_FPKM	T12-3_FPKM	pValue	FDR	log2FC	regulated
Sme2.5_00009.1_g00017.1	SmWRKY1	92	175	93	28	50	41	4.16717	7.97807	3.97497	1.1395	2.14718	1.78014	2.70342e-06	1.73599e-05	-1.54993	down
Sme2.5_00016.1_g00020.1	SmWRKY4	60	68	83	19	31	27	1.40883	1.63593	2.0329	0.757937	1.19036	0.725823	1.37395e-05	7.83808e-05	-1.40996	down
Sme2.5_00100.1_g00012.1	SmWRKY7	149	160	178	79	75	62	3.24209	3.09878	3.83746	1.84289	1.66591	1.39906	3.33241e-08	2.78568e-07	-1.18451	down
Sme2.5_00161.1_g00022.1	SmWRKY8	579	522	558	231	284	251	10.6568	10.4021	9.13593	5.04539	5.72527	4.56037	1.02294e-17	1.87096e-16	-1.15051	down
Sme2.5_00264.1_g00017.1	SmWRKY12	46	59	36	203	149	145	2.09944	2.96607	1.75976	10.3965	7.3333	7.70895	2.94854e-10	3.12424e-09	1.70125	up
Sme2.5_00574.1_g00007.1	SmWRKY18	40	42	38	511	606	554	2.4987	2.68389	2.86355	34.7389	41.37	38.0932	2.57632e-87	3.2922e-85	3.6841	up
Sme2.5_01071.1_g00003.1	SmWRKY21	9	7	19	68	63	69	0.367273	0.290456	0.731844	2.94033	2.39885	2.53784	6.86755e-09	6.27441e-08	2.26153	up
Sme2.5_01183.1_g00010.1	SmWRKY24	276	297	316	1507	1318	1164	12.0997	11.9079	13.2466	59.7517	49.4473	47.0921	1.0298e-57	7.15186e-56	2.10547	up
Sme2.5_01372.1_g00013.1	SmWRKY25	1025	1104	981	4707	5451	4917	21.5166	23.1052	20.1122	106.3	116.372	104.112	1.8665e-122	3.72678e-120	2.21941	up
Sme2.5_01585.1_g00006.1	SmWRKY26	708	874	631	5429	6579	5412	34.988	42.4016	33.3072	283.868	332.305	279.65	2.7526e-107	4.66919e-105	2.90066	up
Sme2.5_02107.1_g00005.1	SmWRKY29	420	438	389	162	171	180	5.06038	5.365	5.11042	1.93922	1.94921	1.95842	9.77769e-19	1.9066e-17	-1.31391	down
Sme2.5_02381.1_g00007.1	SmWRKY30	119	83	94	647	669	580	4.43093	3.5505	3.28122	25.9979	24.393	22.7866	2.05194e-53	1.28956e-51	2.59348	up
Sme2.5_02587.1_g00015.1	SmWRKY32	166	197	150	1465	1844	1298	3.84244	4.6921	3.13031	31.6995	42.0228	30.8109	1.03149e-81	1.16991e-79	3.07701	up
Sme2.5_03533.1_g00001.1	SmWRKY39	37	28	35	11	11	7	1.30479	1.15173	1.40074	0.420842	0.433839	0.249795	0.000283794	0.00123687	-1.61403	down
Sme2.5_03980.1_g00003.1	SmWRKY40	22	24	36	198	219	232	1.1179	1.60674	2.8186	11.5958	12.4103	11.8467	7.43787e-31	2.51002e-29	2.84609	up
Sme2.5_04190.1_g00001.1	SmWRKY44	241	347	376	735	1038	582	9.08649	12.8563	14.4049	29.7486	40.5628	23.0122	2.09513e-09	2.01604e-08	1.22261	up
Sme2.5_05222.1_g00004.1	SmWRKY48	138	174	175	345	383	334	2.34037	2.64974	2.85681	5.21244	5.59365	5.36253	1.75684e-11	2.07487e-10	1.06764	up
Sme2.5_06310.1_g00004.1	SmWRKY49	33	9	27	3427	5485	3748	0.788878	0.334727	0.736426	97.3793	147.182	103.049	2.70462e-53	1.68867e-51	6.62571	up
Sme2.5_07339.1_g00001.1	SmWRKY51	508	563	512	3248	3739	3412	20.9185	23.7195	23.2463	136.273	147.297	130.493	7.09912e-170	2.26793e-167	2.65655	up
Sme2.5_11773.1_g00001.1	SmWRKY53	42	79	109	146	220	198	2.00782	3.89286	5.25375	7.26842	10.4903	8.98989	2.40777e-05	0.000131151	1.20313	up
